# Supplementary material for: Phosphorus status and adsorption characteristics of perennial vegetable-cultivated soils in South China
Source: PLoS One. 2022 Apr 14;17(4):e0264189. doi: 10.1371/journal.pone.0264189 (PMC9009663; doi:10.1371/journal.pone.0264189)
Supplement: S1 Table — (XLS) [file pone.0264189.s001.xls]

## Sheet: Sheet1
	S1 Table Classification of soil organic matter and phosphorus contents
	Rank	Organic matter (g kg-1)	Total phosphorus (g kg-1)	Available phosphorus (mg kg-1)	Description
	1	>40	2	>40	very rich
	2	30-40	1.50-2.00	20-39	rich
	3	20-30	1.00-1.50	10-19	medium high level
	4	10-20	0.70-1.00	5-9	medium low level
	5	6-10	0.40-0.70	3-4	deficient
	6	<6	<0.40	<3	very deficient
