# Supplementary material for: Phosphorus status and adsorption characteristics of perennial vegetable-cultivated soils in South China
Source: PLoS One. 2022 Apr 14;17(4):e0264189. doi: 10.1371/journal.pone.0264189 (PMC9009663; doi:10.1371/journal.pone.0264189)
Supplement: S2 Table — (XLS) [file pone.0264189.s002.xls]

## Sheet: Sheet1
		S2 Table Original data for Fig 2A Concentrations of total phosphorus in studied soils
		(g P kg-1)
		Guangzhou	Huizhou	Zhaoqing	Jiangmen
		1.57664	0.810242	1.01464	1.78246
		2.35094	0.954494	1.10759	3.42239
		2.34366	1.84431	0.814178	2.93347
		2.05109	1.21001	1.37583	1.78203
		1.52658	1.24064	3.27174	2.33053
		1.89181	1.00989	2.74538	0.985195
		2.39378	0.972343	2.09863	0.844628
		3.91892	1.0396	1.39048	0.955427
		2.34431	0.679787	2.97962	2.06972
		2.58374	0.393617	0.906414	1.2251
		2.15761	0.661697	1.24046	1.53966
		2.54581	1.40549	0.960129	1.1137
		2.61383	1.45347	1.33249	1.28661
		1.0483	1.16115	1.06495	1.51306
		1.84277	2.50113	0.595103	1.05194
		1.86052	1.16173	0.851363	1.87096
		2.42321	1.05126	0.535926	2.05983
		1.77932	1.78851	0.855822	1.77958
		2.3315	3.41306	1.08254	1.26751
		2.5406	1.69633	0.775694	1.27403
		1.29254	0.874462	2.081	1.92533
		1.58163	1.80204	0.898879	1.5991
		1.84422	1.56471	1.31671	0.929634
		2.25954	0.869005	1.57988	0.812176
		1.87347	1.06349	1.86386	1.18116
		1.65751	1.16057	0.499419	0.899102
		1.12789	1.1008	0.837183	0.744394
		1.42028	0.83236	2.6583	0.837797
		2.60914	1.31375	2.12316	0.583
		1.92514	2.73868	0.566948	0.736117
		1.65044	1.20989	0.689624	0.538239
		1.74956	0.722614	0.634131	1.2867
		2.37534	0.613277	0.765628	2.16157
		1.9057	0.747537	0.436568	0.482682
		1.61272	0.72907	0.935794	2.20026
		2.01696	0.845266	1.53882	1.09991
		1.01617	0.801998
		2.54433
		1.34499
		1.89929
		1.20194
		0.785319
		1.49533
		1.41063
		1.93717
		1.28406
		1.78549
		1.21749
		3.42859
		1.18661
		2.85499
		0.779153
		2.38495
		2.19804
		2.22433
		1.97639
		1.24283
		3.31043
		2.56764
		1.72504
		2.49549
		3.5186
		2.42261
		1.01401
		0.730498
		1.84013
		1.64925
		0.920919
		1.66777
		1.39759
		1.3787
		0.871543
		1.40818
		1.88475
		3.74401
		1.78551
		0.927557
		0.692892
		1.32245
		1.85341
		1.09992
