# Supplementary material for: Phosphorus status and adsorption characteristics of perennial vegetable-cultivated soils in South China
Source: PLoS One. 2022 Apr 14;17(4):e0264189. doi: 10.1371/journal.pone.0264189 (PMC9009663; doi:10.1371/journal.pone.0264189)
Supplement: S3 Table — (XLS) [file pone.0264189.s003.xls]

## Sheet: Sheet1
			S3 Table Original data for Fig.2B Frequency distribution of total phosphorus in studied soils
			Range of availble phosphorus concentrations	Frequency
			(g P kg-1)	(%)
			0-0.5	1.58
			0.51-1.0	24.74
			1.01-1.5	26.84
			1.51-2.0	22.11
			2.01-2.5	12.63
			>2.5	11.58
