# Supplementary material for: Phosphorus status and adsorption characteristics of perennial vegetable-cultivated soils in South China
Source: PLoS One. 2022 Apr 14;17(4):e0264189. doi: 10.1371/journal.pone.0264189 (PMC9009663; doi:10.1371/journal.pone.0264189)
Supplement: S4 Table — (XLS) [file pone.0264189.s004.xls]

## Sheet: sheet2
S4 Table Original data for Fig 3A Concentrations of available phosphorus in studied soils
(mg P kg-1)
Guangzhou	Huizhou	Zhaoqing	Jiangmen
109.797	71.065	110.582	196.474
188.35	107.725	153.797	248.054
177.2	161.512	97.6575	222.397
121.545	90.085	99.507	154.96
123.412	90.275	193.365	155.335
149.559	126.005	189.526	153.465
232.747	122.395	149.365	113.575
214.926	109.16	108.845	55.405
177.045	71.465	176.827	167.037
191.995	42.19	81.5775	102.495
190.274	102.34	108.845	108.098
219.408	100.33	56	68.072
182.39	194.98	106.978	70.406
80.909	71.425	90.169	97.2655
34.6	190.97	28.5375	66.263
71.7	70.355	53.1895	145.451
92	109.16	20.05	261.243
77.8	100.715	57.025	133.871
150.7	140.826	75.228	182.88
114.9	89.91	71.315	150.065
47.8	77.797	116.6	236.685
108.159	103.185	81.9515	146.455
126.737	111.745	117.062	92.0365
183.975	51.805	115.418	94.651
130.123	77.85	179.74	124.8
129.564	101.4	32.2725	43.605
146.123	60.365	130.51	44.595
113.575	44.995	246.715	93.52
262.844	97.635	150.065	14.8
182.875	306.865	88.305	54.249
132.391	136.72	129.645	32.4065
153.797	67.505	27.618	73.7095
200.015	87.905	41.232	213.106
211.954	53.95	32.286	30.0175
135.29	82.076	41.78	93.195
218.417	60.6815	113.972	48.595
83.9255	48.595
159.805
71.6549
202.6
99.03
147.6
235.3
102.385
169.5
66.127
155.6
161.4
249.6
228.5
214.9
155
105.6
176.2
170
256.2
239
138
154.7
155
218.1
110.4
159.3
136.8
24.5
179
162.4
78.7
87.9
205.8
52.8
13.8
163.9
155.6
314
110.1
121.4
33.1
87.9
165.4
92.5
