# Supplementary material for: Phosphorus status and adsorption characteristics of perennial vegetable-cultivated soils in South China
Source: PLoS One. 2022 Apr 14;17(4):e0264189. doi: 10.1371/journal.pone.0264189 (PMC9009663; doi:10.1371/journal.pone.0264189)
Supplement: S5 Table — (XLS) [file pone.0264189.s005.xls]

## Sheet: sheet2
	S5 Table Original data for Fig 3B Frequency distribution of available phosphorus in studied soils
	Range of availble phosphorus concentrations	Frequency
	(mg P kg-1)	(%)
	0-40	6.32
	41-80	19.47
	81-120	27.37
	121-160	20.53
	161-200	13.68
	>200	12.63

## Sheet: Sheet3
S6 Table Original data for Table 2 Phosphorus activation coefficient in soil from different sampling sites (n=190)
(%)
Guangzhou	Huizhou	Zhaoqing	Jiangmen
1.57664	0.810242	1.01464	1.78246
2.35094	0.954494	1.10759	3.42239
2.34366	1.84431	0.814178	2.93347
2.05109	1.21001	1.37583	1.78203
1.52658	1.24064	3.27174	2.33053
1.89181	1.00989	2.74538	0.985195
2.39378	0.972343	2.09863	0.844628
3.91892	1.0396	1.39048	0.955427
2.34431	0.679787	2.97962	2.06972
2.58374	0.393617	0.906414	1.2251
2.15761	0.661697	1.24046	1.53966
2.54581	1.40549	0.960129	1.1137
2.61383	1.45347	1.33249	1.28661
1.0483	1.16115	1.06495	1.51306
1.84277	2.50113	0.595103	1.05194
1.86052	1.16173	0.851363	1.87096
2.42321	1.05126	0.535926	2.05983
1.77932	1.78851	0.855822	1.77958
2.3315	3.41306	1.08254	1.26751
2.5406	1.69633	0.775694	1.27403
1.29254	0.874462	2.081	1.92533
1.58163	1.80204	0.898879	1.5991
1.84422	1.56471	1.31671	0.929634
2.25954	0.869005	1.57988	0.812176
1.87347	1.06349	1.86386	1.18116
1.65751	1.16057	0.499419	0.899102
1.12789	1.1008	0.837183	0.744394
1.42028	0.83236	2.6583	0.837797
2.60914	1.31375	2.12316	0.583
1.92514	2.73868	0.566948	0.736117
1.65044	1.20989	0.689624	0.538239
1.74956	0.722614	0.634131	1.2867
2.37534	0.613277	0.765628	2.16157
1.9057	0.747537	0.436568	0.482682
1.61272	0.72907	0.935794	2.20026
2.01696	0.845266	1.53882	1.09991
1.01617	0.801998
2.54433
1.34499
1.89929
1.20194
0.785319
1.49533
1.41063
1.93717
1.28406
1.78549
1.21749
3.42859
1.18661
2.85499
0.779153
2.38495
2.19804
2.22433
1.97639
1.24283
3.31043
2.56764
1.72504
2.49549
3.5186
2.42261
1.01401
0.730498
1.84013
1.64925
0.920919
1.66777
1.39759
1.3787
0.871543
1.40818
1.88475
3.74401
1.78551
0.927557
0.692892
1.32245
1.85341
1.09992

## Sheet: Sheet4
	S7 Table Original data for Fig.4 (Phosphorus (P) adsorption isotherms in soil from different fields (n=11))
	S1		S2		S3		S4		S5		S6		S7		S8		S9		S10		S11
	PC（mg L-1)	PA (mg kg-1)	PC（mg L-1)	PA (mg kg-1)	PC（mg L-1)	PA (mg kg-1)	PC（mg L-1)	PA (mg kg-1)	PC（mg L-1)	PA (mg kg-1)	PC（mg L-1)	PA (mg kg-1)	PC（mg L-1)	PA (mg kg-1)	PC（mg L-1)	PA (mg kg-1)	PC（mg L-1)	PA (mg kg-1)	PC（mg L-1)	PA (mg kg-1)	PC（mg L-1)	PA (mg kg-1)
	4.58	57.25	3.93	62.3809	0.84	93.3333	2.17	72.3333	5.86	83.7143	5.56	92.6667	3.46	115.333	7.94	41.7895	5.02	100.4	6.86	62.8861	7.49	50.1579
	9.65	107.222	7.86	122.812	4.39	156.786	6.82	136.4	14.38	110.615	13.83	125.727	10.63	177.167	16.35	71.087	12.45	155.625	14.57	108.586	12.71	145.753
	23.09	164.929	19.65	204.688	14.86	251.864	18.61	206.778	29.79	198.6	29.36	209.714	26.46	264.6	34.31	114.367	28.59	219.923	30.84	183.215	29.62	207.572
	37.93	223.118	30.09	300.9	26.9	332.099	32.06	291.455	45.84	286.5	46.94	260.778	44.45	296.333	53.62	124.698	49.75	207.292	49.75	196.686	49.75	159.195
	70.22	292.583	56.35	436.822	55.43	447.016	56.35	433.462	83.02	332.08	88.82	240.054	73.99	493.267	92.61	140.318	84.47	312.852	84.43	311.324	88.07	238.694
	115.06	348.667	91.5	586.538	88.59	615.208	98.72	519.579	130.03	394.03	135.22	287.702	125.88	484.154	144.94	130.577	136.08	277.714	131.81	363.705	136.54	269.289
	Note:	PC, phosphorus concentration in the equilibrated solution (mg L-1)
		PA, phosphorus adsorption amounts (mg kg-1)
