# Supplementary material for: Phosphorus status and adsorption characteristics of perennial vegetable-cultivated soils in South China
Source: PLoS One. 2022 Apr 14;17(4):e0264189. doi: 10.1371/journal.pone.0264189 (PMC9009663; doi:10.1371/journal.pone.0264189)
Supplement: S6 Table — (XLS) [file pone.0264189.s006.xls]

## Sheet: Sheet3
S6 Table Original data for Table 2 Phosphorus activation coefficient in soil from different sampling sites (n=190)
(%)
Guangzhou	Huizhou	Zhaoqing	Jiangmen
1.57664	0.810242	1.01464	1.78246
2.35094	0.954494	1.10759	3.42239
2.34366	1.84431	0.814178	2.93347
2.05109	1.21001	1.37583	1.78203
1.52658	1.24064	3.27174	2.33053
1.89181	1.00989	2.74538	0.985195
2.39378	0.972343	2.09863	0.844628
3.91892	1.0396	1.39048	0.955427
2.34431	0.679787	2.97962	2.06972
2.58374	0.393617	0.906414	1.2251
2.15761	0.661697	1.24046	1.53966
2.54581	1.40549	0.960129	1.1137
2.61383	1.45347	1.33249	1.28661
1.0483	1.16115	1.06495	1.51306
1.84277	2.50113	0.595103	1.05194
1.86052	1.16173	0.851363	1.87096
2.42321	1.05126	0.535926	2.05983
1.77932	1.78851	0.855822	1.77958
2.3315	3.41306	1.08254	1.26751
2.5406	1.69633	0.775694	1.27403
1.29254	0.874462	2.081	1.92533
1.58163	1.80204	0.898879	1.5991
1.84422	1.56471	1.31671	0.929634
2.25954	0.869005	1.57988	0.812176
1.87347	1.06349	1.86386	1.18116
1.65751	1.16057	0.499419	0.899102
1.12789	1.1008	0.837183	0.744394
1.42028	0.83236	2.6583	0.837797
2.60914	1.31375	2.12316	0.583
1.92514	2.73868	0.566948	0.736117
1.65044	1.20989	0.689624	0.538239
1.74956	0.722614	0.634131	1.2867
2.37534	0.613277	0.765628	2.16157
1.9057	0.747537	0.436568	0.482682
1.61272	0.72907	0.935794	2.20026
2.01696	0.845266	1.53882	1.09991
1.01617	0.801998
2.54433
1.34499
1.89929
1.20194
0.785319
1.49533
1.41063
1.93717
1.28406
1.78549
1.21749
3.42859
1.18661
2.85499
0.779153
2.38495
2.19804
2.22433
1.97639
1.24283
3.31043
2.56764
1.72504
2.49549
3.5186
2.42261
1.01401
0.730498
1.84013
1.64925
0.920919
1.66777
1.39759
1.3787
0.871543
1.40818
1.88475
3.74401
1.78551
0.927557
0.692892
1.32245
1.85341
1.09992
